# Supplementary material for: Characterizing Counterion-Dependent Aggregation of Rhodamine B by Classical Molecular Dynamics Simulations
Source: Molecules. 2023 Jun 13;28(12):4742. doi: 10.3390/molecules28124742 (PMC10304572; doi:10.3390/molecules28124742)
Supplement: Supplementary file 1 [file molecules-28-04742-s001.zip]

Archive with 1 entries (1 files):
- molecules-2375590-supplementary.pdf
